# Supplementary material for: Maximizing Degumming Efficiency for Firmiana simplex Bark Using Deep Eutectic Solvents
Source: Polymers (Basel). 2024 Jul 24;16(15):2112. doi: 10.3390/polym16152112 (PMC11314601; doi:10.3390/polym16152112)
Supplement: Supplementary file 1 [file polymers-16-02112-s001.zip]

Archive with 1 entries (1 files):
- polymers-3080313-supplementary.pdf
